# Supplementary material for: Association between Late-Eating Pattern and Higher Consumption of Ultra-Processed Food among Italian Adults: Findings from the INHES Study
Source: Nutrients. 2023 Mar 20;15(6):1497. doi: 10.3390/nu15061497 (PMC10058735; doi:10.3390/nu15061497)
Supplement: Supplementary file 1 [file nutrients-15-01497-s001.zip]

Archive with 1 entries (1 files):
- nutrients-2227221-supplementary.pdf
